# Supplementary material for: Impairment of SK-MEL-28 Development—A Human Melanoma Cell Line—By the Crataeva tapia Bark Lectin and Its Sequence-Derived Peptides
Source: Int J Mol Sci. 2023 Jun 25;24(13):10617. doi: 10.3390/ijms241310617 (PMC10342017; doi:10.3390/ijms241310617)
Supplement: Supplementary file 1 [file ijms-24-10617-s001.zip]

Archive with 1 entries (1 files):
- ijms-2382629-supplementary.pdf
